# Supplementary material for: Social Experience of Captive Livingstone’s Fruit Bats (Pteropus livingstonii)
Source: Animals (Basel). 2020 Jul 30;10(8):1321. doi: 10.3390/ani10081321 (PMC7460041; doi:10.3390/ani10081321)
Supplement: Supplementary file 1 [file animals-10-01321-s001.zip]

Archive with 11 entries (9 files):
- Supplementary Materials/Spring 2020 Data/
- Supplementary Materials/Spring 2020 Data/Affiliation Matrix 2020.csv
- Supplementary Materials/Spring 2020 Data/Aggression Matrix 2020.csv
- Supplementary Materials/Spring 2020 Data/AsMatrix_SP20.csv
- Supplementary Materials/Spring 2020 Data/Association Matrix 2020.csv
- Supplementary Materials/Spring 2020 Data/Attributes 2020.csv
- Supplementary Materials/Summer 2019 Data/
- Supplementary Materials/Summer 2019 Data/Affiliation Matrix 2019.csv
- Supplementary Materials/Summer 2019 Data/Aggression Matrix 2019.csv
- Supplementary Materials/Summer 2019 Data/Association Matrix 2019.csv
- Supplementary Materials/Summer 2019 Data/Attributes 2019.csv
