# Supplementary material for: Social Experience of Captive Livingstone’s Fruit Bats (Pteropus livingstonii)
Source: Animals (Basel). 2020 Jul 30;10(8):1321. doi: 10.3390/ani10081321 (PMC7460041; doi:10.3390/ani10081321)
Supplement: Supplementary file 1 [file animals-10-01321-s001.zip › Supplementary Materials/Spring 2020 Data/Affiliation Matrix 2020.csv]

	APO	ACH	ATA	ATH	BAL	BAP	BAX	BAZ	CAL	CEP	CER	CHR	CLA	CLI	ECH	ERI	GAI	HEL	HER	HES	ICA	IRP	IXI	KOV	LIM	LIN	LIP	LOK	LUN	MAK	MAR	MET	MON	MOY	NAS	NEI	NER	NYM	NYP	NYX	NZU	ORL	PAN	POP	SEL	THO	THR	YEM	YME
APO	0	0	0	0	0	0	0	0	0.016260163	0	0	0	0	0	0.038641686	0	0	0	0	0	0	0	0	0	0	0	0	0	0	0	0.077097506	0	0.041608877	0.01558753	0	0	0	0.658508159	0	0	0	0	0	0	0	0	0	0	0
ACH	0	0	0	0	0	0	0	0	0	0	0	0.131097561	0	0	0	0	0	0	0	0	0	0	0	0	0	0	0.006686478	0	0	0	0	0	0	0	0	0	0	0	0	0	0	0	0	0	0	0	0	0	0
ATA	0	0	0	0	0	0	0	0	0	0.092391304	0	0	0	0	0	0	0	0	0	0	0	0	0	0	0	0	0	0	0	0	0.194214876	0	0	0	0	0.096590909	0	0	0	0	0	0	0	0	0	0	0	0	0
ATH	0.019920319	0	0	0	0	0	0	0	0	0	0	0	0	0	0	0	0	0	0	0	0	0	0	0	0	0	0	0	0	0	0	0	0	0	0	0	0	0	0	0	0.314814815	0	0	0	0	0	0	0	0
BAL	0	0	0	0	0	0	0	0	0	0	0	0	1	0	0	0	0	0	0	0	0	0	0	0	0	0	0	0	0	0	0	0	0	0	0	0	0	0	0	0	0	0	0	0	0	0	0	0	0
BAP	0	0	0	0.014869888	0	0	0	0.708888889	0.021464646	0	0	0	0	0.05	0	0	0	0	0	0.008791209	0	0	0	0.02092511	0	0	0	0	0	0	0	0	0	0	0	0.020689655	0	0	0	0	0	0	0	0	0.018438178	0	0	0	0
BAX	0	0	0	0	0	0	0	0	0	0	0	0	0	0	0	0	0	0	0	0	0	0	0	0	0	0	0	0	0	0	0	0	0	0	0	0	0	0	0	0	0	0	0	0	0	0	0	0	0
BAZ	0.030021444	0	0	0	0	0.678527607	0	0	0	0	0	0.034920635	0	0	0.018137848	0	0	0	0	0	0	0	0	0	0	0	0	0	0	0	0.041716329	0	0	0	0	0	0	0	0	0	0	0	0	0	0	0	0	0	0
CAL	0	0	0	0	0	0	0	0	0	0	0	0	0	0	0	0	0	0	0	0	0.193181818	0	0	0	0	0	0	0	0	0	0	0	0	0	0	0	0	0	0	0	0	0	0	0	0	0	0	0	0
CEP	0	0	0.156565657	0	0	0	0	0	0	0	0	0	0	0	0	0	0	0	0	0	0	0	0	0	0.14084507	0	0	0	0	0	0	0	0	0	0	0	0	0	0.007851759	0	0.243589744	0	0	0	0	0	0	0	0
CER	0	0	0	0	0	0.076433121	0	0	0	0	0	0	0	0	0	0.021052632	0	0	0	0	0	0	0	0	0	0.004686373	0	0	0	0	0	0	0	0	0.150470219	0	0	0	0	0	0	0	0	0	0	0	0	0	0.040515654
CHR	0	0	0	0	0	0	0	0	0	0	0	0	0	0	0	0	0	0	0	0	0.053291536	0	0	0.049046322	0	0.07034632	0	0	0	0	0	0.032210835	0	0	0	0	0	0	0	0	0	0	0	0	0	0	0	0	0.033039648
CLA	0	0	0	0	1	0	0	0	0	0	0	0	0	0	0	0	0	0	0	0	0	0	0	0	0	0	0	0	0	0	0	0	0	0	0	0	0	0	0	0	0	0	0	0	0	0	0	0	0
CLI	0	0	0	0	0	0.089041096	0	0	0	0	0	0	0	0	0	0	0	0	0	0	0	0.100917431	0	0	0	0	0	0	0	0	0	0	0	0	0	0.084033613	0	0	0	0	0	0.105504587	0	0	0	0	0	0	0
ECH	0.039766082	0	0	0	0	0	0	0.021686747	0	0	0	0	0	0	0	0	0	0	0	0	0	0	0	0	0	0	0	0	0	0	0.054878049	0.140651801	0	0.05033557	0	0	0	0	0	0	0	0	0	0	0	0	0	0	0
ERI	0	0	0	0	0	0	0	0	0	0	0.03125	0.273255814	0	0	0	0	0	0	0	0	0	0	0	0	0	0.014861295	0	0	0	0	0.225749559	0	0.052256532	0	0	0	0	0	0	0	0.045146727	0	0	0	0	0	0	0	0
GAI	0	0	0	0	0	0	0	0	0	0.004241139	0	0	0.001974784	0	0	0	0	0	0	0	0	0	0.005558059	0	0	0	0	0	0	0	0	0	0	0	0	0	0.943171675	0	0.005253204	0	0	0	0	0	0	0	0	0	0
HEL	0	0	0	0	0	0	0	0	0	0	0	0	0	0	0	0	0	0	0.028702641	0.744219653	0	0	0	0	0	0	0.005246914	0	0	0	0	0	0	0	0	0	0	0	0	0	0	0	0	0	0.026990553	0	0	0.051118211	0
HER	0	0	0	0	0	0	0	0	0	0	0	0	0.021220159	0.032098765	0	0	0	0	0	0	0	0	0	0	0.218446602	0	0	0	0	0	0	0	0	0	0	0.068862275	0	0	0	0	0	0.261324042	0	0	0.148459384	0	0	0	0
HES	0	0	0	0	0	0.005878031	0	0	0.016260163	0	0	0	0	0	0	0	0	0.744219653	0	0	0	0	0	0	0	0	0	0	0	0.052631579	0	0	0	0	0	0	0	0	0	0	0	0.022288262	0	0	0	0	0	0	0
ICA	0	0	0	0	0	0	0	0	0	0	0	0.059190031	0	0	0	0	0	0	0	0	0	0	0	0	0	0.00746826	0	0	0	0	0	0	0	0	0	0	0.004792572	0	0	0	0	0	0	0	0	0	0	0	0
IRP	0	0	0	0	0	0	0	0	0	0	0	0	0	0	0	0	0.004890723	0	0	0	0	0	0	0	0	0	0.006651885	0	0	0	0	0.055803571	0	0	0	0	0	0	0	0	0	0	0	0	0	0	0	0	0
IXI	0	0	0	0	0	0	0	0	0	0	0	0	0	0	0	0	0	0	0	0	0	0	0	0	0.044247788	0	0.004609929	0	0	0.116666667	0	0	0	0	0	0	0	0	0	0	0	0.170454545	0	0	0.055555556	0	0.03125	0	0
KOV	0	0	0	0	0	0	0	0	0	0	0	0.086387435	0	0	0	0	0	0	0	0	0	0	0	0	0	0.037064492	0	0	0	0	0	0	0	0	0	0	0	0	0	0	0	0	0	0	0	0	0	0	0
LIM	0	0	0	0	0	0	0	0	0	0	0	0	0	0	0	0	0	0	0	0	0	0	0	0	0	0	0.035648659	0	0	0.06044905	0	0	0	0	0	0	0	0	0	0	0	0	0	0	0	0	0	0.107784431	0
LIN	0	0	0	0	0	0	0	0	0	0	0	0.038073908	0	0.023636364	0	0	0	0	0	0	0	0	0	0.015909091	0	0	0.844366197	0	0	0	0	0	0	0	0	0	0	0	0	0	0	0	0	0	0	0	0	0	0
LIP	0	0	0	0	0	0	0	0	0	0	0	0	0	0	0	0	0	0	0	0	0	0	0	0	0.022354694	0.844366197	0	0	0	0	0	0	0	0	0	0	0	0	0	0	0	0	0	0	0	0	0	0.065332326	0
LOK	0	0	0	0	0	0	0	0	0	0	0	0	0	0	0	0	0	0	0	0	0	0	0	0	0	0	0	0	0	0	0	0	0	0	0	0	0	0	0	0	0	0	0	0	0	0	0	0	0
LUN	0	0	0	0	0	0	0	0	0	0	0	0	0	0	0	0	0	0	0	0	0	0	0	0	0	0	0	0	0	0	0	0	0	0	0	0	0	0	0	0	0	0	0	0	0	0	0	0	0
MAK	0	0	0	0	0	0	0	0	0.027985075	0	0	0	0	0	0	0	0	0	0	0.15651359	0	0	0.076069731	0	0.141955836	0	0	0	0	0	0	0.213541667	0	0	0	0	0	0	0	0	0	0	0	0	0	0	0	0.065298507	0
MAR	0	0	0	0	0	0	0	0	0	0	0	0	0	0	0	0.033039648	0	0	0	0	0	0	0	0	0	0	0	0	0	0	0	0.059866962	0	0	0	0	0	0.231968811	0	0	0	0	0	0	0	0	0	0	0
MET	0	0	0	0	0	0	0	0	0	0	0	0	0	0	0	0	0	0	0.019174041	0	0	0.092274678	0.033057851	0	0	0	0	0	0.060096154	0.216601816	0.229090909	0	0	0	0	0.043052838	0	0	0	0	0	0	0	0	0	0	0	0	0
MON	0	0	0	0	0	0	0	0	0	0	0	0	0	0	0	0	0	0	0	0	0	0	0	0	0	0	0	0	0	0	0	0	0	0	0	0	0	0	0	0	0	0	0	0	0	0	0	0	0
MOY	0.021454112	0	0	0	0	0	0	0	0	0	0	0	0	0	0	0	0	0	0	0	0	0	0	0	0	0	0	0	0	0	0.386986301	0	0	0	0	0	0	0	0	0	0	0	0	0	0	0	0	0	0
NAS	0	0	0	0	0	0	0	0	0	0	0	0	0	0	0	0	0.012386707	0	0	0	0	0	0	0	0	0	0	0	0	0	0	0	0	0	0	0	0.01050105	0	0	0	0	0	0	0	0	0	0	0	0
NEI	0	0.288461538	0	0	0	0	0	0	0	0	0	0	0	0	0	0	0	0	0.068862275	0	0	0	0	0	0	0	0	0	0	0	0	0	0	0	0	0	0	0	0	0	0	0	0	0	0.111570248	0	0	0	0
NER	0	0	0	0	0	0	0	0	0	0	0	0	0.017110549	0	0	0	0.943272943	0	0	0	0	0	0	0	0	0	0.001623904	0	0	0	0	0	0	0	0.013755981	0	0	0	0	0	0	0	0	0	0	0	0	0.004831647	0
NYM	0.545736434	0	0	0	0	0	0	0	0	0	0	0	0	0	0	0	0	0	0	0	0	0	0	0	0	0	0	0	0	0	0.258003766	0	0	0	0	0	0	0	0	0	0	0	0	0	0	0	0	0	0
NYP	0	0	0	0	0	0	0	0	0	0	0	0	0	0	0	0	0	0	0	0	0	0	0	0.005340873	0	0	0	0	0	0	0	0	0	0	0	0	0	0	0	0.960614793	0	0	0	0	0	0.010766721	0	0	0
NYX	0	0	0	0	0	0	0	0	0	0	0	0	0	0	0	0	0	0	0	0	0	0	0	0	0	0	0	0	0	0	0.017006803	0	0	0	0.005581395	0	0	0	0.960614793	0	0	0	0	0	0	0	0	0	0
NZU	0	0	0.213592233	0	0	0	0	0	0	0	0	0	0	0	0	0	0	0	0	0	0	0	0	0	0	0	0	0	0	0	0	0	0	0	0	0	0	0	0	0	0	0	0	0	0	0	0	0	0
ORL	0	0	0	0	0	0	0	0	0	0	0	0	0	0	0	0	0	0	0.190839695	0	0	0	0	0	0	0	0.004804139	0	0	0	0	0.024439919	0	0	0	0	0	0	0	0	0	0	0	0	0	0	0	0	0
PAN	0	0	0	0	0	0	0	0.035561878	0	0	0	0	0	0	0	0	0	0	0	0	0	0	0	0	0	0	0	0	0	0	0	0	0	0	0	0	0	0	0	0	0	0	0	0	0	0	0	0	0
POP	0	0	0	0	0	0	0	0.191256831	0	0	0	0	0	0	0	0	0	0	0	0	0	0	0	0	0	0	0	0	0	0	0	0	0	0	0	0	0	0.055096419	0	0	0	0	0	0	0	0.081784387	0	0	0
SEL	0	0	0	0	0	0	0	0	0	0	0	0	0	0	0	0	0	0.020380435	0.146067416	0	0	0	0.094043887	0	0	0	0	0	0	0	0	0	0	0	0	0	0	0	0	0	0	0.225225225	0	0	0	0	0	0	0
THO	0	0	0	0	0	0	0	0	0	0	0	0	0	0	0	0	0	0	0	0	0	0	0	0	0	0	0	0	0	0	0	0.033482143	0	0	0	0	0	0	0.005575599	0	0	0	0	0	0	0	0	0	0
THR	0	0	0	0	0	0	0	0	0	0	0	0	0	0	0	0	0	0	0.019305019	0	0	0	0	0	0	0	0	0	0	0.077369439	0	0.408163265	0	0	0	0	0	0	0	0	0	0	0	0	0	0.073126143	0	0	0
YEM	0	0	0	0	0	0	0	0	0	0	0	0	0	0	0	0	0	0	0	0	0	0	0	0	0	0	0	0	0	0	0	0.03926097	0	0	0	0	0	0	0	0	0	0	0	0	0	0	0	0	0
YME	0	0	0	0	0	0	0	0	0	0	0.054446461	0.332826748	0.10940499	0	0	0	0	0	0	0	0	0	0	0	0	0.007301693	0	0	0	0	0	0	0	0	0	0	0	0	0	0	0	0	0	0	0	0.178082192	0	0	0
YOR	0	0	0	0	0	0	0	0	0	0	0	0	0	0	0	0	0	0	0	0	0	0	0	0	0	0.006708908	0	0	0	0	0	0	0	0	0	0	0	0	0	0	0	0	0.574257426	0	0	0	0	0	0
[truncated: 1 more columns]
