# Supplementary material for: Social Experience of Captive Livingstone’s Fruit Bats (Pteropus livingstonii)
Source: Animals (Basel). 2020 Jul 30;10(8):1321. doi: 10.3390/ani10081321 (PMC7460041; doi:10.3390/ani10081321)
Supplement: Supplementary file 1 [file animals-10-01321-s001.zip › Supplementary Materials/Spring 2020 Data/Aggression Matrix 2020.csv]

	APO	ACH	ATA	ATH	BAL	BAP	BAX	BAZ	CAL	CEP	CER	CHR	CLA	CLI	ECH	ERI	GAI	HEL	HER	HES	ICA	IRP	IXI	KOV	LIM	LIN	LIP	LOK	LUN	MAK	MAR	MET	MON	MOY	NAS	NEI	NER	NYM	NYP	NYX	NZU	ORL	PAN	POP	SEL	THO	THR	YEM	YME
APO	0	0	0	0	0	0	0	0	0	0	0	0	0	0	0	0	0	0	0	0	0	0	0	0	0	0	0	0	0	0	1	0	0	0	0	0	0	0	0	0	0	0	0	0	0	0	0	0	0
ACH	0	0	0	0	0	0.076923077	0	0	0	0	0	0.168181818	0	0	0	0	0	0	0	0	0	0	0	0	0	0	0	0	0	0	0	0	0	0	0	0.253164557	0	0	0	0	0	0	0	0	0	0	0.126582278	0	0
ATA	0	0	0	0	0	0	0	0	0	0.115384615	0	0	0	0	0	0	0	0	0	0	0	0	0	0	0	0	0	0	0	0	0	0	0	0	0	0	0	0	0	0	0	0	0	0	0	0.567839196	0	0	0
ATH	0	0	0	0	0	0	0	0	0	0	0	0	0	0	0	0	0	0	0	0	0	0	0	0	0	0	0	0	0	0	0	0	0	0	0	0	0	0	0	0	0	0	0	0	0	0	0	0	0
BAL	0	0	0	0	0	0.220588235	0	0	0	0	0	0	0	0.239130435	0	0	0	0	0	0	0	0.019011407	0	0	0	0	0	0	0	0	0	0	0	0	0	0	0	0	0	0	0	0	0	0	0	0	0	0	0.247395833
BAP	0	0	0	0	0	0	0	0	0	0	0	0	0	0	0	0	0	0	0	0	0	0	0	0	0	0	0	0	0	0	0	0	0	0	0	0	0.719626168	0	0	0	0	0	0	0	0	0	0	0	0
BAX	0	0	0	0	0	0	0	0	0	0	0	0	0	0	0	0	0	0	0	0	0	0	0	0	0	0	0	0.065902579	0	0	0	0	0.156695157	0	0	0	0	0	0	0.409638554	0	0	0	0	0	0	0	0	0
BAZ	0	0	0	0	0	0	0	0	0	0	0	0	0	0	0	0	0	0	0	0	0	0	0	0	0	0	0	0	0	0	0	0	0	0	0	0	0	0	0	0	0	0	0	0.733333333	0	0	0	0	0
CAL	0	0	0	0	0	0	0	0	0	0	0	0	0	0	0	0	0	0	0	0	0	0	0	0	0	0	0	0	0	0	0	0	0	0	0	0	0	0	0	0	0	0	0	0	0	0	0	0	0
CEP	0	0	0.08	0	0	0	0	0	0	0	0	0	0	0	0	0	0	0	0	0	0	0	0	0	0	0	0	0	0	0	0	0	0	0	0	0	0	0	0.675675676	0	0	0	0	0	0	0	0	0	0
CER	0	0	0	0	0	0	0	0	0	0	0	0	0	0	0	0	0	0	0	0	0	0	0	0	0	0	0	0	0	0	0	0	0	0	0	0	0	0	0	0	0	0	0	0	0	0	0	0	0
CHR	0	0	0	0	0	0	0	0	0	0	0	0	0	0	0	0	0	0	0	0	0	0	0	0.352071006	0	0	0	0	0	0	0	0	0	0	0	0	0	0	0	0	0	0	0	0	0	0	0	0	0.083969466
CLA	0	0	0	0	0	0	0	0	0	0	0	0	0	0	0	0	0.444444444	0	0.555555556	0	0	0	0	0	0	0	0	0	0	0	0	0	0	0	0	0	0	0	0	0	0	0	0	0	0	0	0	0	0
CLI	0	0	0	0	0	0	0	0	0	0	0	0	0	0	0	0	0	0	0	0	0	0	0	0	0	0	0	0	0	0	0	0	0	0	0	0	0	0	0	0	0	0	0	0	0	0	1	0	0
ECH	0	0	0	0	0	0.226890756	0	0	0	0	0	0	0	0	0	0	0	0	0	0	0	0	0	0	0	0	0.277777778	0	0	0	0	0	0	0	0	0	0	0	0	0	0	0	0	0	0	0	0	0	0
ERI	0	0	0.04047619	0	0	0	0	0	0	0	0	0	0	0	0	0	0	0	0.519031142	0	0	0	0	0	0	0	0	0	0	0	0	0.013586957	0.143953935	0	0	0	0	0	0	0.125748503	0	0	0	0	0	0	0	0	0
GAI	0	0	0	0	0	0	0	0	0	0		0	0	0	0	0	0	0	0	0	0	0	0	0	0	0	0	0	0	0	0	0	0	0	0	0	0	0	0	0	0	0	0	0	0	0	0	0	0
HEL	0	0	0	0	0	0	0	0	0	0	0	0.308823529	0	0	0	0	0	0	0	0	0	0	0	0	0	0	0	0	0	0	0	0	0	0	0	0	0	0	0	0	0	0	0	0	0	0	0	0	0
HER	0	0	0	0	0	0	0	0	0	0	0	0	0	0	0	0	0	0	0	0	0	0	0	0	0	0	0	0	0	0	0	0	0	0	0	0	0	0	0	0	0	0	0	0	0	0	0	0	0
HES	0	0	0	0	0	0	0	0	0	0	0	0	0	0	0	0	0	0	0	0	0.231075697	0	0.390438247	0	0	0	0	0	0	0	0	0	0	0	0	0	0	0	0	0	0	0	0	0	0	0.297805643	0	0	0
ICA	0	0	0	0	0	0	0	0	0	0	0	0	0	0	0	0	0	0	0	0	0	0	0	0	0	0	0	0	0	0	0	0	0	0	0	0	0	0	0	0	0	0	0	0	0	0	0	0	0
IRP	0	0	0	0	0	0	0	0	0	0	0	0	0	0	0	0	0	0	0	0	0	0	0	0	0	0	0	0	0	0	0	0	0	0	0	0	0	0	0	0	0	0	0	0	0	0	0	0	0
IXI	0	0	0	0	0	0	0	0	0	0	0	0	0	0	0	0	0	0	0	0	0	0	0	0	0	0	0	0	0	0	0	0	0	0	0	0	0	0	0	0	0	0	0	0	0	0	0	0	0
KOV	0	0	0.256097561	0	0	0	0	0	0	0	0	0	0	0.056291391	0	0	0	0	0.111675127	0	0	0	0	0	0	0	0	0	0	0	0	0	0	0	0	0	0	0.130742049	0.187817259	0	0	0	0	0	0	0	0	0	0
LIM	0	0	0	0	0	0	0.11790393	0	0	0	0	0	0	0.122340426	0	0	0	0	0	0	0	0	0	0	0	0	0	0	0	0	0	0	0	0	0	0	0	0	0	0.2578125	0	0	0	0	0	0	0	0	0
LIN	0	0	0	0	0	0	0	0	0	0	0	0	0	0	0	0.038785835	0	0	0	0	0.529605263	0	0	0	0	0	0	0	0	0	0	0	0	0	0	0	0	0	0	0	0	0	0	0	0	0	0	0	0
LIP	0	0	0	0	0	0	0	0	0	0	0	0	0	0	0	0	0	0	0	0	0	0	0	0	0	0.037974684	0	0	0	0	0	0	0	0	0	0	0	0	0	0	0	0	0	0	0	0	0	0	0
LOK	0	0	0.18079096	0.022421525	0	0	0.057803468	0	0	0	0	0	0	0	0	0	0	0	0.089686099	0	0	0	0	0	0	0	0	0	0.488789238	0	0	0	0	0	0	0	0	0	0	0	0.022421525	0	0	0	0	0	0	0	0
LUN	0	0	0	0	0	0	0	0	0	0	0	0	0	0	0	0	0	0	0	0	0	0	0	0	0	0	0	0	0	0	0	0	0	0	0	0	0	0	0	0	0	0	0	0	0	0	0	0	0
MAK	0	0	0	0	0	0	0	0	1	0	0	0	0	0	0	0	0	0	0	0	0	0	0	0	0	0	0	0	0	0	0	0	0	0	0	0	0	0	0	0	0	0	0	0	0	0	0	0	0
MAR	0	0	0	0	0	0	0	0	0	0	0	0	0	0	0	0	0	0	0	0	0	0	0	0	0	0	0	0	0	0	0	0	0	0	0	0	0	0	0	0	0	0	0	0	0	0	0	0	0
MET	0	0	0	0	0	0	0	0	0	0	0	0	0	0	0	0	0	0	0	0	0	0	0	0	0.111111111	0	0	0	0	0	0.417721519	0	0	0	0	0	0	0	0	0.225806452	0	0	0	0	0	0	0	0	0
MON	0	0	0	0	0	0	0.119047619	0.473333333	0	0	0	0	0	0	0	0.02832244	0	0	0	0	0	0	0	0	0	0	0	0	0	0	0	0	0	0	0	0	0	0	0	0	0.204081633	0	0	0	0	0	0	0	0
MOY	0	0	0	0	0	0	0	0	0	0	0	0	0	0	0	0	0	0	0	0	0	0	0	0	0	0	0	0	0	0	0	0	0	0	0	0	0	0	0	0	0	0	0	0	0	0	0	0	0
NAS	0	0	0	0	0	0	0	0	0	0	0	0	0	0	0	0	0	0	0	0	0	0	0	0	0	0	0	0	0	0	0	0	0	0	0	0	0	0	0	0.423076923	0	0	0	0	0	0	0	0	0
NEI	0	0.32183908	0	0	0	0	0	0	0	0	0	0	0	0	0	0	0	0	0	0	0	0	0	0	0	0	0	0	0	0	0	0	0	0	0	0	0	0	0	0	0	0	0	0	0	0	0	0	0
NER	0	0	0	0	0	0	0	0	0	0	0	0	0	0	0	0	1	0	0	0	0	0	0	0	0	0	0	0	0	0	0	0	0	0	0	0	0	0	0	0	0	0	0	0	0	0	0	0	0
NYM	0	0	0	0	0	0	0	0	0	0	0	0	0	0.120418848	0	0	0	0	0	0	0	0	0	0	0	0	0	0	0	0	0	0	0	0	0	0	0	0	0	0	0	0	0.471544715	0	0	0	0.058139535	0	0
NYP	0	0	0	0	0	0	0	0	0	0	0	0	0	0	0	0	0	0	0	0	0	0	0	0	0	0	0	0	0	0	0	0	0	0	0	0	0	0	0	0	0	0	0	0	0	0	0	0	0
NYX	0	0	0	0	0	0	0.203252033	0	0	0	0	0	0	0	0	0	0	0	0	0	0	0	0	0	0	0	0	0	0	0	0	0.208333333	0	0	0	0	0	0	0	0	0	0	0	0	0	0	0	0	0
NZU	0	0	0	0	0	0	0	0	0	0	0	0	0	0	0	0	0	0	0	0	0	0	0	0	0	0	0	0	0	0	0	0	0	0	0	0	0	0	0	0	0	0	0	0	0	0	0	0	0
ORL	0	0.322580645	0	0	0	0	0	0	0	0	0	0	0	0.033333333	0	0	0	0	0	0	0	0	0	0	0	0	0	0	0	0	0	0	0	0	0	0	0	0	0	0	0	0	0	0	0	0	0	0	0
PAN	0	0	0.220238095	0	0	0	0	0	0	0	0	0	0	0	0	0	0	0	0	0	0	0	0	0	0	0	0	0	0	0	0	0	0	0	0	0	0	0	0	0	0	0	0	0	0	0	0	0	0
POP	0	0	0	0	0	0	0	0	0	0	0	0	0	0	0	0	0	0	0	0	0	0	0	0	0	0	0	0	0	0	0	0	0	0	0	0	0	0.188679245	0	0	0	0	0	0	0	0	0	0	0
SEL	0	0	0	0	0	0	0	0	0	0	0	0	0	0	0	0	0	0	0	0	0	0	0.75	0	0	0	0	0	0	0	0	0	0	0	0	0	0	0	0.25	0	0	0	0	0	0	0	0	0	0
THO	0.367647059	0	0	0	0	0	0	0	0	0	0	0	0	0.248554913	0	0	0	0	0	0	0	0	0	0	0	0	0	0	0	0	0	0	0	0	0	0	0	0	0	0	0	0	0	0	0	0	0	0	0
THR	0	0	0	0	0	0	0	0	0	0	0	0	0	0	0	0	0	0	0	0	0	0	0	0	0	0	0	0	0	0	0	0	0	0	0	0	0	0	0	0	0	0	0	0	0	0	0	0	0
YEM	0	0	0	0	0	0	0	0	0	0	0	0	0	0	0	0	0	0	0	0	0	0	0	0	0	0	0	0	0	0	0	0	0	0	0	0	0	0	0	0	0	0	0.447761194	0	0	0	0	0	0
YME	0	0	0	0	0	0	0	0	0	0	0.223140496	0	0	0	0	0	0	0	0	0.120967742	0	0	0	0	0	0	0	0	0	0	0	0	0	0	0	0	0.324503311	0	0	0	0	0	0	0	0	0	0	0	0
YOR	0	0	0	0	0	0	0	0	0	0	0	0	0	0	0	0	0	0	0	0	0	0	0	0	0	0	0	0	0	0	0	0	0	0	0	0	0	0	0	0	0	0	0	0	0	0	0	0	0
[truncated: 1 more columns]
