# Supplementary material for: Social Experience of Captive Livingstone’s Fruit Bats (Pteropus livingstonii)
Source: Animals (Basel). 2020 Jul 30;10(8):1321. doi: 10.3390/ani10081321 (PMC7460041; doi:10.3390/ani10081321)
Supplement: Supplementary file 1 [file animals-10-01321-s001.zip › Supplementary Materials/Spring 2020 Data/AsMatrix_SP20.csv]

	APO	ACH	ATA	ATH	BAL	BAP	BAX	BAZ	CAL	CEP	CER	CHR	CLA	CLI	ECH	ERI	GAI	HEL	HER	HES	ICA	IRP	IXI	KOV	LIM	LIN	LIP	LOK	LUN	MAK	MAR	MET	MON	MOY	NAS	NEI	NER	NYM	NYP	NYX	NZU	ORL	PAN	POP	SEL	THO	THR	YEM	YME
APO	0	0	0	0.071428571	0	0	0	0.012269939	0.034722222	0	0	0	0	0	0.039473684	0	0	0	0	0	0	0	0	0	0	0	0	0	0	0	0	0	0	0.080536913	0	0	0	0.433333333	0	0	0	0	0	0	0	0	0	0	0
ACH	0	0	0	0	0	0	0.067073171	0	0	0	0	0	0.012195122	0	0	0	0	0	0	0	0	0	0	0.124223602	0	0	0	0	0	0.065868263	0	0.062857143	0	0	0	0.074534161	0	0	0	0	0	0.063583815	0	0	0.051724138	0	0	0	0
ATA	0	0	0	0	0	0	0	0	0	0.090909091	0.024242424	0	0	0	0	0	0.006711409	0	0	0	0	0.006493506	0.068322981	0.060606061	0.01754386	0	0	0.006060606	0	0	0.024242424	0	0.00617284	0	0	0	0	0	0	0	0.059701493	0.006097561	0	0	0	0	0.019354839	0.088607595	0
ATH	0.071428571	0	0	0	0.066666667	0	0	0	0.071428571	0	0	0	0	0	0	0	0	0	0	0	0	0.071428571	0	0	0	0	0	0.058441558	0	0	0.070512821	0	0	0.032679739	0	0	0	0.043165468	0	0	0.012987013	0	0	0	0	0	0	0	0
BAL	0	0.062857143	0	0	0	0	0	0	0	0	0	0	0.427480916	0	0	0	0	0	0	0	0	0	0	0.034090909	0	0.034285714	0	0	0	0	0	0	0	0	0	0	0	0	0	0	0.024242424	0	0	0	0	0	0	0	0.028409091
BAP	0	0	0.032679739	0	0.018292683	0	0	0.032679739	0.006097561	0	0	0.006134969	0	0.14084507	0	0	0	0.013071895	0	0	0	0.006578947	0.018987342	0.048780488	0	0	0	0	0	0	0	0	0	0.006578947	0	0.013333333	0	0	0	0	0.071895425	0	0	0	0.012195122	0	0.073333333	0	0
BAX	0	0	0	0	0.024242424	0	0	0	0	0	0	0	0	0	0	0	0	0	0	0	0	0	0	0.03030303	0.041420118	0	0	0.35	0	0	0.012121212	0	0.018181818	0	0	0	0	0	0	0	0	0.012195122	0	0	0	0	0	0.031055901	0
BAZ	0.012269939	0	0	0.071428571	0	0	0	0	0.0125	0	0.006993007	0	0	0	0.007042254	0	0	0	0	0	0	0.013157895	0	0	0	0	0	0	0	0	0.182432432	0	0	0.064748201	0	0	0	0.072368421	0	0	0	0	0	0	0	0.079710145	0	0	0
CAL	0.187134503	0	0	0.071428571	0	0	0	0.030674847	0	0	0.017045455	0	0	0	0.077922078	0	0	0	0	0.156862745	0	0	0	0	0	0	0	0	0	0	0	0	0	0.006535948	0	0	0	0	0	0	0	0	0	0	0	0	0	0	0
CEP	0	0	0.032258065	0.023529412	0	0.041420118	0	0	0	0	0	0	0	0	0	0	0	0.05988024	0.005524862	0	0.022346369	0.011764706	0.005714286	0.060773481	0.086021505	0	0	0	0.080291971	0	0	0	0	0	0	0.005952381	0	0	0.050359712	0	0	0	0	0.062857143	0	0.006289308	0	0.005988024	0
CER	0	0.005714286	0	0	0	0	0	0.134146341	0	0	0	0	0	0	0	0.131736527	0	0	0	0	0.109195402	0	0	0	0	0.076023392	0	0	0	0	0	0	0	0	0.005681818	0	0	0	0	0	0	0	0.056818182	0	0	0	0	0	0
CHR	0	0.005747126	0	0	0	0	0	0.036585366	0	0	0.011428571	0	0	0	0	0.064327485	0	0	0	0	0.099337748	0	0	0.085714286	0	0.078431373	0	0	0	0	0	0	0	0	0.065088757	0	0	0.018404908	0	0	0.006097561	0	0.028571429	0.005714286	0	0	0	0	0.02
CLA	0	0	0	0	0.311926606	0	0	0	0	0	0.006060606	0	0	0.072847682	0	0	0	0	0.006060606	0	0	0	0.0125	0	0	0	0	0	0	0	0	0	0	0	0	0	0.006756757	0	0	0	0	0	0	0	0	0	0	0.006329114	0.198473282
CLI	0.043209877	0	0	0.006622517	0	0.061538462	0.006622517	0	0	0	0	0	0	0	0.013245033	0	0	0.014285714	0.135135135	0.006410256	0	0.013422819	0	0	0	0	0	0	0	0	0	0	0.00617284	0.006666667	0	0.079710145	0	0.013422819	0	0	0	0.080745342	0	0	0.006289308	0	0.006578947	0	0
ECH	0.081761006	0	0	0	0	0	0	0.078431373	0.071895425	0	0	0	0	0	0	0	0	0	0	0	0	0	0	0.006060606	0	0	0.006493506	0	0	0	0.14375	0	0.05	0.039215686	0	0	0	0.013071895	0	0	0	0	0	0	0	0	0	0	0.006060606
ERI	0	0	0	0	0	0	0.03030303	0	0.005681818	0	0.058441558	0.024390244	0.048484848	0	0	0	0	0	0	0	0	0	0	0	0	0	0	0.132450331	0	0	0.114649682	0.016042781	0.045454545	0	0	0	0	0	0	0	0	0	0	0	0	0	0	0	0.074074074
GAI	0	0	0	0.053691275	0	0	0	0	0	0	0	0	0	0	0	0	0	0	0	0	0.021276596	0.054794521	0.032467532	0	0	0	0	0	0	0	0	0	0	0	0.151724138	0.02027027	0.239130435	0	0	0	0.006711409	0	0	0	0	0	0	0	0
HEL	0	0	0.006493506	0	0	0	0	0	0.006060606	0.01875	0	0	0	0.073825503	0	0.018181818	0	0	0	0.078014184	0	0.012987013	0.037267081	0.012121212	0	0	0	0.037267081	0	0	0	0	0	0	0	0	0	0	0	0	0	0	0	0.048951049	0.06875	0	0	0.086666667	0
HER	0	0.005714286	0	0	0	0	0	0	0	0	0.005681818	0	0	0.098591549	0	0.005681818	0	0	0	0	0	0	0.028368794	0.08	0	0.005681818	0	0	0	0	0	0.010752688	0	0	0	0	0	0	0.006493506	0	0	0.145038168	0	0	0.152777778	0	0.067567568	0	0
HES	0	0	0	0.006289308	0	0.025316456	0	0	0.116438356	0.005714286	0.005882353	0	0	0	0	0	0	0.121621622	0.005882353	0	0	0	0.006024096	0	0	0	0.070967742	0	0	0.107142857	0	0	0	0	0	0	0	0	0	0	0	0	0	0.005882353	0.058823529	0	0	0.006024096	0
ICA	0	0	0	0	0	0.012345679	0	0	0	0	0	0.139240506	0	0.00625	0	0	0.109677419	0	0	0.017857143	0	0	0	0.005747126	0.061797753	0.070967742	0	0	0	0	0	0	0	0	0.118881119	0	0	0	0	0	0	0	0	0	0	0	0	0	0.005747126
IRP	0	0	0	0	0.024242424	0.006578947	0	0.013157895	0	0	0	0	0	0.013422819	0	0	0.021276596	0	0	0	0	0	0	0	0.23125	0	0	0	0	0.027210884	0	0	0	0	0	0.006756757	0	0	0	0	0.012987013	0.06097561	0	0	0.066666667	0	0	0	0
IXI	0	0	0	0	0	0.012738854	0	0	0	0.011363636	0	0	0.006289308	0	0	0	0.013245033	0	0.18452381	0	0	0.00621118	0	0	0.065088757	0	0	0	0	0.006622517	0	0.129411765	0	0	0	0	0	0	0.006666667	0	0.01863354	0	0	0	0.0375	0	0	0.005988024	0
KOV	0	0.090322581	0	0	0	0	0	0	0	0	0	0	0	0.00617284	0	0	0	0	0.158536585	0.029411765	0	0	0.01744186	0	0	0	0	0	0	0	0	0	0	0	0	0.018404908	0	0	0.034965035	0	0	0.158536585	0	0	0	0.032467532	0	0	0
LIM	0	0	0.00591716	0	0	0.040935673	0.018181818	0	0	0.011627907	0	0	0	0.00591716	0	0	0	0	0.06010929	0	0.017647059	0.088888889	0.05952381	0	0	0	0.075	0	0	0.005882353	0.005464481	0.056701031	0	0	0	0.056603774	0	0	0	0	0	0	0	0	0.032786885	0	0.028901734	0	0
LIN	0	0	0	0	0.005882353	0	0	0	0	0	0.030674847	0.134969325	0	0.00617284	0	0	0	0	0	0	0.116564417	0	0.005813953	0.022727273	0	0	0.176870748	0	0	0.00591716	0	0	0	0	0	0	0	0	0	0.005681818	0	0.011428571	0.017045455	0.005681818	0.005681818	0	0	0	0
LIP	0	0	0	0	0	0	0	0	0	0	0	0	0	0.006622517	0	0	0.033557047	0.012987013	0	0.027027027	0	0.038961039	0.037267081	0	0.075	0.129496403	0	0	0	0	0.03030303	0.005780347	0	0	0.006060606	0	0.059602649	0	0.041958042	0	0	0	0	0	0	0	0.006451613	0	0
LOK	0	0	0	0.070512821	0	0	0.215517241	0	0	0	0	0	0	0	0	0.16025641	0.06875	0.025157233	0	0	0	0	0	0	0	0	0	0	0.065693431	0	0	0	0	0	0	0	0	0	0	0	0	0	0	0	0	0	0	0.018292683	0
LUN	0	0	0	0	0	0	0	0	0	0.20754717	0	0.006097561	0	0	0	0	0	0	0	0.06918239	0	0	0	0	0	0	0	0.179487179	0	0	0	0	0	0	0	0	0	0	0.020979021	0	0	0	0	0.006060606	0	0	0	0	0
MAK	0.017751479	0.006369427	0	0.012658228	0	0.006369427	0	0	0.041420118	0	0	0	0	0	0	0	0	0	0.00591716	0.155405405	0	0.071428571	0.085365854	0	0.034285714	0	0	0	0	0	0	0	0	0	0	0	0	0	0	0	0.006329114	0	0	0	0	0	0.013605442	0.055900621	0
MAR	0.028409091	0	0	0.058441558	0	0	0	0.123188406	0.011363636	0	0.011363636	0	0	0	0.035211268	0.120253165	0	0	0	0.005882353	0	0	0.034883721	0	0	0.005681818	0	0	0	0	0	0	0	0.10625	0	0	0	0.006134969	0	0	0	0	0	0	0	0.01875	0	0	0
MET	0	0.062857143	0.005681818	0	0	0	0	0	0	0	0	0	0	0	0	0	0.064327485	0	0.005405405	0.027624309	0	0.051136364	0.080745342	0	0	0	0.017142857	0	0.017045455	0.016666667	0.016042781	0	0	0	0	0	0	0	0	0	0.070967742	0	0.005347594	0.005347594	0.125714286	0	0.006024096	0	0
MON	0.102272727	0	0.018292683	0	0	0.012195122	0	0.018181818	0.045454545	0	0	0	0	0	0.158227848	0	0	0.012121212	0	0	0	0	0	0	0	0	0.006060606	0	0	0	0.079545455	0	0	0	0	0	0	0	0	0	0	0	0	0	0	0.075	0	0	0
MOY	0.098684211	0	0	0	0	0	0	0.097222222	0.067484663	0	0	0.006134969	0	0	0	0	0	0	0	0.006329114	0.00617284	0	0	0	0.005847953	0	0	0	0	0	0.027210884	0	0	0	0	0	0	0.191489362	0	0	0	0	0	0.006097561	0	0	0	0	0
NAS	0	0	0	0	0	0	0	0	0	0	0	0.036585366	0	0	0	0	0.108695652	0	0	0	0.197452229	0	0.005813953	0	0	0.028409091	0	0	0	0	0	0	0	0	0	0	0.012195122	0	0	0.227642276	0	0	0	0	0	0	0	0	0
NEI	0	0.013245033	0.045751634	0	0.006097561	0.013333333	0	0	0	0.005952381	0	0.006134969	0	0.086330935	0	0	0	0	0.024390244	0	0	0.032894737	0	0.00621118	0.074074074	0	0	0	0	0	0	0	0	0	0	0	0	0	0	0	0.013071895	0	0	0	0.063694268	0.02027027	0.064935065	0.01875	0
NER	0	0.061349693	0	0	0	0	0	0	0	0	0	0	0.032894737	0	0	0	0.444444444	0	0	0	0.00617284	0	0	0	0	0.006097561	0.013888889	0	0	0	0	0	0	0	0	0	0	0	0	0	0	0	0	0	0	0	0	0	0.006097561
NYM	0.392857143	0	0	0.095238095	0	0	0	0.007042254	0	0	0	0	0	0.006756757	0	0	0	0	0	0	0	0	0	0	0	0	0	0	0	0	0.006134969	0	0	0.088	0	0	0	0	0	0	0	0	0.006097561	0.012195122	0	0	0	0	0
NYP	0	0	0	0	0	0	0	0	0	0.131578947	0	0	0	0	0	0.006493506	0	0	0	0	0	0.020979021	0	0.073825503	0.043478261	0	0	0	0	0	0	0	0	0	0	0	0	0	0	0.153846154	0	0	0	0	0	0	0	0.013333333	0
NYX	0	0	0	0	0	0	0.006060606	0	0	0	0	0.062857143	0	0.018518519	0	0	0.00625	0	0	0	0.011494253	0	0	0	0.005464481	0	0	0	0	0	0	0.005347594	0	0	0.358108108	0	0	0	0.083333333	0	0	0	0	0.017045455	0.005681818	0	0	0	0
NZU	0	0	0.136986301	0	0	0	0	0	0	0.017647059	0	0	0	0.072847682	0	0.012121212	0	0	0	0	0	0	0	0	0	0	0	0.024242424	0	0	0	0.127272727	0.03030303	0	0	0	0	0	0	0	0	0	0	0	0	0	0	0.074324324	0
ORL	0	0.006134969	0	0	0	0	0	0	0	0	0	0	0	0	0	0	0	0	0.282051282	0	0	0	0	0.073825503	0	0	0.012195122	0	0	0	0	0.010752688	0	0	0	0.030674847	0	0.067484663	0	0	0	0	0	0	0	0.074829932	0	0	0
PAN	0	0	0	0	0	0	0	0.066666667	0	0	0	0	0	0	0	0	0	0	0	0	0	0	0	0.0625	0	0	0	0	0	0	0	0	0	0	0	0	0	0	0	0	0	0	0	0	0	0	0	0	0
POP	0	0	0	0	0	0	0	0.066666667	0	0.035294118	0	0	0	0	0	0	0	0.139240506	0	0	0	0	0	0	0	0	0	0	0	0	0	0	0	0	0	0	0	0	0	0	0	0	0.102272727	0	0	0	0	0	0
SEL	0	0.006024096	0	0	0	0	0	0	0	0.011049724	0	0	0		0	0	0	0.032467532	0.207792208	0	0	0	0.072289157	0	0	0	0.066666667	0	0	0	0	0.072727273	0	0	0	0.045454545	0	0	0.019480519	0	0	0	0	0	0	0	0	0	0
THO	0.00625	0.018867925	0.006711409	0	0	0.074324324	0	0.079710145	0	0.036585366	0	0	0.006711409	0	0.013422819	0	0	0.040268456	0	0	0	0	0	0.038709677	0	0	0	0	0	0	0	0	0	0	0	0	0	0.013513514	0.02173913	0	0.033557047	0.081081081	0	0	0	0	0.013333333	0	0
THR	0	0	0	0	0	0.027972028	0	0	0	0.052631579	0	0	0	0	0	0	0	0	0.115384615	0	0	0	0.067901235	0.012048193	0	0	0	0	0	0.076433121	0	0.0625	0	0	0	0	0	0	0	0	0	0	0	0.06626506	0	0	0	0	0
YEM	0	0	0.020408163	0.00621118	0	0	0	0	0.005813953	0.056818182	0	0	0.01875	0	0	0	0	0.074324324	0	0	0	0	0.005988024	0.005813953	0.067039106	0	0	0.047337278	0	0.025641026	0	0.071038251	0	0	0	0	0	0	0	0	0.086666667	0.005847953	0	0.011627907	0	0	0	0	0
YME	0	0	0	0	0	0	0	0	0	0	0.017045455	0.145348837	0.244604317	0	0	0.085365854	0	0	0	0	0	0	0	0	0	0.051136364	0	0	0	0	0.011363636	0	0	0	0	0	0	0	0	0	0	0	0	0	0	0.00625	0	0	0
YOR	0	0	0.012195122	0	0	0	0	0.067073171	0	0	0	0	0	0	0	0	0	0	0	0	0	0	0	0	0	0.022857143	0	0	0	0	0	0	0	0	0	0	0	0	0	0	0	0	0.605504587	0.027777778	0	0	0	0	0
[truncated: 1 more columns]
