# Supplementary material for: Social Experience of Captive Livingstone’s Fruit Bats (Pteropus livingstonii)
Source: Animals (Basel). 2020 Jul 30;10(8):1321. doi: 10.3390/ani10081321 (PMC7460041; doi:10.3390/ani10081321)
Supplement: Supplementary file 1 [file animals-10-01321-s001.zip › Supplementary Materials/Spring 2020 Data/Attributes 2020.csv]

ID	Sex_class	Age_class	Age_bin	Age2020	N.OBS
APO	2	1	1	4	880
ACH	2	3	2	10	870
ATA	1	1	1	2	770
ATH	1	1	1	3	770
BAL	2	4	2	19	880
BAP	2	1	1	1	760
BAX	2	4	2	15	770
BAZ	1	3	2	12	770
CAL	1	1	1	4	880
CEP	2	1	1	1	930
CER	1	2	2	5	880
CHR	1	3	2	13	870
CLA	1	3	2	13	770
CLI	1	1	1	1	740
ECH	1	3	2	10	770
ERI	2	2	2	6	880
GAI	1	1	1	1	720
HEL	2	1	1	2	770
HER	2	1	1	2	880
HES	2	1	1	3	820
ICA	2	3	2	10	860
IRP	1	1	1	1	770
IXI	2	1	1	2	840
KOV	2	1	1	3	880
LIM	1	1	1	4	950
LIN	1	4	2	17	880
LIP	1	1	1	1	770
LOK	2	2	2	8	880
LUN	1	2	2	6	770
MAK	1	1	1	3	810
MAR	1	4	2	21	880
MET	1	1	1	2	990
MON	1	3	2	13	880
MOY	1	3	2	11	760
NAS	2	3	2	10	880
NEI	1	1	1	3	760
NER	1	2	2	5	760
NYM	1	2	2	6	760
NYP	2	1	1	1	660
NYX	1	2	2	7	880
NZU	1	1	1	2	770
ORL	2	4	2	19	870
PAN	1	2	2	7	880
POP	2	2	2	5	880
SEL	1	1	1	2	880
THO	2	1	1	3	720
THR	2	1	1	2	780
YEM	1	1	1	2	840
YME	2	2	2	9	880
YOR	2	2	2	7	870
