# Supplementary material for: Social Experience of Captive Livingstone’s Fruit Bats (Pteropus livingstonii)
Source: Animals (Basel). 2020 Jul 30;10(8):1321. doi: 10.3390/ani10081321 (PMC7460041; doi:10.3390/ani10081321)
Supplement: Supplementary file 1 [file animals-10-01321-s001.zip › Supplementary Materials/Summer 2019 Data/Affiliation Matrix 2019.csv]

	APO	ACH	ATA	ATH	BAL	BAX	CAL	CER	CHR	CLA	CLI	ECH	ERI	HEL	HER	HES	ICA	IRI	IXI	KID	KOV	LIM	LOK	LUN	MAK	MAR	MET	MON	MOY	NAS	NEI	NER	NYM	NYX	NZU	ORL	PAN	POP	SEL	THO	THR	YEM	YME	YOR
APO	0	0	0.076662909	0	0	0	0	0	0	0	0	0	0	0	0	0	0	0	0	0	0	0	0	0	0	0.308354866	0	0.097674419	0	0	0	0	0.066205534	0	0	0	0.264381885	0	0	0	0	0	0	0
ACH	0	0	0	0	0	0	0	0	0	0	0	0.342465753	0	0	0	0	0	0	0	0	0	0	0	0	0	0	0	0	0.37944664	0	0	0	0	0	0	0	0	0	0	0	0	0	0	0
ATA	0	0	0	0	0	0	0	0	0	0	0.06614786	0	0	0	0.045751634	0	0	0.118055556	0	0	0	0	0	0	0	0	0	0.203065134	0	0	0	0	0	0	0	0	0	0	0	0	0	0	0	0
ATH	0	0	0	0	0	0	0	0.142857143	0	0	0	0	0	0	0	0	0	0	0	0.082959641	0	0.120996441	0	0	0	0	0	0	0	0	0	0	0	0	0	0	0	0	0	0	0	0	0	0
BAL	0	0	0	0	0	0	0	0.156177156	0.016317016	0.255765199	0	0	0	0	0	0	0	0.072527473	0	0	0	0	0	0	0	0	0	0	0	0	0	0.229613734	0	0	0	0	0	0	0.087452471	0	0	0	0	0
BAX	0	0	0	0	0	0	0	0.233009709	0	0	0	0	0	0	0	0	0	0	0	0	0	0.045333333	0	0	0	0	0	0	0	0	0	0.069958848	0	0	0	0	0	0	0	0.137741047	0	0	0	0
CAL	0	0	0	0	0	0	0	0	0	0	0	0	0	0	0	0	0	0	0	0	0	0	0	0	0	0	0	0	0	0	0	0	0	0	0	0	0	0	0	0	0	0	0	0
CER	0	0	0	0	0.01897019	0.042424242	0	0	0	0	0	0	0	0	0	0	0	0	0	0	0.016898608	0	0	0	0	0	0	0	0	0	0	0	0	0	0	0	0	0	0	0	0	0	0	0
CHR	0	0	0	0	0	0	0	0	0	0	0	0	0.021238938	0	0	0	0	0	0	0	0	0	0	0	0	0	0	0	0	0	0	0	0	0	0	0	0	0	0	0	0	0	0	0
CLA	0	0	0	0	0	0	0.444444444	0	0	0	0	0	0	0	0	0.031531532	0	0	0	0	0	0	0	0	0	0	0	0	0	0.114186851	0	0	0	0	0	0	0	0	0	0	0	0	0	0
CLI	0	0	0	0	0	0	0.147239264	0	0	0	0	0	0	0	0	0	0	0.079812207	0.058219178	0	0	0	0	0.120772947	0.018181818	0	0	0	0.122222222	0	0.113013699	0	0	0	0	0	0	0	0.013207547	0	0	0	0	0
ECH	0	0	0	0	0	0	0	0	0	0	0	0	0	0	0	0	0	0	0	0	0	0	0	0	0	0	0	0	0	0	0	0	0	0	0	0	0	0	0	0	0	0	0	0
ERI	0	0	0	0	0	0	0	0	0.283214517	0.020433437	0	0	0	0	0	0	0	0.104833647	0	0	0	0	0	0.047258979	0	0.355974843	0	0.043274854	0.065454545	0	0	0	0	0	0	0	0.052967454	0	0	0	0	0	0	0
HEL	0	0	0.042424242	0	0	0	0	0	0	0	0	0	0	0	0	0	0	0.272727273	0.035	0	0	0	0	0	0	0	0.077625571	0	0	0	0.035	0	0	0	0	0	0	0	0	0	0	0	0	0
HER	0	0	0	0	0	0	0	0	0	0	0	0	0	0	0	0	0	0	0.093922652	0	0	0	0	0	0	0	0	0	0	0	0.132978723	0	0	0	0	0	0	0	0	0.02852349	0	0	0	0
HES	0	0	0	0	0	0	0	0	0	0.10041841	0	0	0	0	0	0	0	0	0	0	0.087032202	0	0	0	0	0	0	0	0	0	0	0	0	0	0	0.257731959	0	0	0	0	0	0	0	0
ICA	0	0	0	0	0	0	0.025735294	0	0.483108108	0	0	0	0	0	0	0	0	0	0	0	0	0	0	0	0	0.0109375	0	0	0.10817942	0	0	0.205521472	0	0.015981735	0	0	0	0	0	0	0	0	0	0
IRI	0	0	0	0	0	0	0	0.617283951	0	0	0	0	0	0	0	0	0	0	0	0	0	0	0	0	0	0	0	0	0	0	0	0	0	0	0	0	0	0	0	0	0	0	0	0
IXI	0	0	0	0	0	0	0	0	0	0	0	0	0	0	0.040935673	0	0	0	0	0	0	0	0	0	0.105413105	0	0	0	0	0	0.131782946	0	0	0	0	0	0	0	0.066276803	0	0.104294479	0	0	0
KID	0	0	0	0.389552239	0	0	0.098546042	0.010769231	0	0.046309696	0	0	0	0	0	0	0	0	0	0	0	0.008695652	0	0	0.108204518	0	0	0	0	0	0.03342246	0.077941176	0	0	0	0	0	0	0	0	0	0.054666667	0	0
KOV	0	0	0	0	0	0	0	0	0.017017017	0	0	0	0	0.494263862	0	0	0	0	0	0	0	0	0	0	0	0	0.076580588	0	0	0	0.052437902	0	0	0	0	0.024615385	0	0	0.012509198	0.219876869	0	0	0.005392912	0
LIM	0	0	0	0	0	0	0	0	0	0	0	0	0	0	0	0	0	0	0	0.008695652	0	0	0	0	0	0	0	0	0	0	0	0	0	0	0	0	0	0	0	0	0	0.661921708	0	0
LOK	0	0	0	0	0	0.03286385	0	0	0	0	0	0.548387097	0	0	0	0	0	0	0	0	0	0	0	0	0	0	0	0	0	0	0	0	0	0	0.145833333	0	0	0	0	0	0	0	0	0
LUN	0	0	0	0	0	0	0	0	0	0	0	0.386363636	0	0	0	0.032110092	0	0	0	0	0	0	0	0	0	0	0	0	0	0	0	0	0	0	0	0.3125	0	0	0	0	0	0	0	0
MAK	0	0	0.370253165	0	0	0	0	0	0	0	0	0.076576577	0	0	0	0	0	0	0	0	0	0	0	0	0	0	0.018918919	0	0	0	0.049418605	0	0	0	0.029288703	0	0	0	0	0	0.22265625	0	0	0
MAR	0	0	0	0	0	0	0	0	0	0	0	0	0.23866171	0	0	0	0	0	0	0	0	0	0	0	0	0	0	0	0.014736842	0.050228311	0	0.016317016	0	0	0	0	0	0	0	0	0	0	0	0
MET	0	0	0.070247934	0	0	0	0	0	0	0	0	0	0	0	0.033816425	0	0	0	0.061371841	0	0	0	0	0	0	0	0	0	0	0	0.307407407	0	0	0	0	0	0	0	0.013157895	0	0	0	0.036093418	0
MON	0.114155251	0	0	0	0	0	0	0	0	0.071129707	0	0	0	0	0	0	0	0	0	0.063613232	0	0	0	0	0	0	0	0	0	0	0	0	0	0	0	0	0	0	0	0	0	0	0	0
MOY	0	0	0	0	0	0	0.46728972	0	0	0	0	0	0	0.039325843	0	0	0	0	0	0	0	0	0.362318841	0	0	0	0	0	0	0	0	0	0	0	0	0	0	0	0	0	0	0	0	0
NAS	0	0	0	0	0	0	0	0	0	0.311827957	0	0	0	0	0	0	0	0	0	0	0	0	0	0	0	0.065868263	0	0	0	0	0	0.395939086	0	0.045454545	0	0	0	0	0	0	0	0	0	0
NEI	0	0	0	0.078341014	0	0	0	0	0.111111111	0	0	0	0	0	0	0	0	0.039106145	0	0	0.016236867	0.102484472	0	0	0.020958084	0	0.036082474	0	0	0	0	0	0	0	0	0	0	0	0.094444444	0	0	0.006930693	0	0
NER	0	0	0	0	0	0	0	0	0	0	0	0	0	0	0	0	0.026315789	0	0	0	0	0.145669291	0	0	0	0	0	0	0	0	0	0	0	0	0	0	0	0	0	0	0	0	0.049707602	0
NYM	0.14556962	0	0	0	0	0	0	0	0	0	0	0	0	0	0	0	0	0	0	0	0	0	0	0	0	0.176470588	0	0	0	0	0	0	0	0	0	0	0	0.125944584	0	0	0	0	0.064798599	0
NYX	0	0	0	0	0	0	0	0	0	0	0	0	0	0	0	0	0	0	0	0	0	0	0	0	0	0.04494382	0	0.051051051	0	0.2593361	0	0	0	0	0	0	0	0	0	0	0	0	0	0
NZU	0	0	0	0	0	0	0	0	0	0	0	0	0	0	0	0	0	0	0	0	0	0	0	0	0	0	0	0	0	0	0	0	0	0	0	0	0	0	0	0	0.333333333	0	0	0
ORL	0	0	0	0	0	0	0	0	0	0	0	0	0	0	0	0	0	0	0	0	0.020597322	0	0	0	0	0	0	0	0	0	0	0	0	0	0	0	0	0	0	0	0	0	0	0
PAN	0	0	0	0	0	0	0	0	0	0	0	0	0	0	0	0	0	0	0	0	0	0	0	0	0	0	0	0	0	0	0	0	0	0	0	0	0	0	0	0	0	0	0	0.774193548
POP	0	0	0	0	0	0	0	0	0	0	0	0	0	0	0	0	0	0	0	0	0	0	0	0	0	0	0	0	0	0	0	0	0.237362637	0	0	0	0.11409396	0	0	0	0	0	0	0
SEL	0	0	0	0	0	0	0	0	0	0	0.031481481	0	0	0.037362637	0	0	0	0	0	0	0	0	0	0	0	0	0	0	0	0	0.671370968	0	0	0	0	0	0	0	0	0	0.040669856	0	0	0
THO	0	0	0	0.085443038	0	0	0	0	0	0	0	0	0	0.024390244	0.011945392	0	0	0	0.010401189	0	0.301024429	0	0	0	0	0	0	0	0	0	0	0	0	0	0.03030303	0.021276596	0	0	0	0	0.029411765	0.023044693	0	0
THR	0	0	0.15625	0	0	0	0	0	0	0	0	0	0	0	0.075268817	0	0	0	0	0	0.006937562	0	0	0	0	0	0	0	0	0	0	0	0	0	0	0	0	0	0	0	0	0	0	0
YEM	0	0	0	0.024590164	0	0	0	0	0	0	0	0	0	0	0	0	0	0	0	0.004912281	0	0.893854749	0	0	0.02972973	0	0	0	0	0	0.006930693	0	0	0	0	0	0	0	0	0	0	0	0.014037985	0
YME	0	0	0	0	0	0	0	0	0	0.37721519	0	0	0	0	0	0	0	0	0	0	0	0	0	0	0	0	0	0	0	0	0	0.114441417	0.198198198	0	0	0	0	0	0	0	0	0	0	0
YOR	0	0	0	0.012589928	0	0	0	0	0	0	0	0	0	0	0	0	0	0	0	0	0	0	0	0	0	0	0	0	0	0	0	0	0	0	0	0	0.985042735	0	0	0	0	0	0	0
