# Supplementary material for: Social Experience of Captive Livingstone’s Fruit Bats (Pteropus livingstonii)
Source: Animals (Basel). 2020 Jul 30;10(8):1321. doi: 10.3390/ani10081321 (PMC7460041; doi:10.3390/ani10081321)
Supplement: Supplementary file 1 [file animals-10-01321-s001.zip › Supplementary Materials/Summer 2019 Data/Aggression Matrix 2019.csv]

	APO	ACH	ATA	ATH	BAL	BAX	CAL	CER	CHR	CLA	CLI	ECH	ERI	HEL	HER	HES	ICA	IRI	IXI	KID	KOV	LIM	LOK	LUN	MAK	MAR	MET	MON	MOY	NAS	NEI	NER	NYM	NYX	NZU	ORL	PAN	POP	SEL	THO	THR	YEM	YME	YOR
APO	0	0	0.024734982	0	0	0	0	0	0	0	0	0	0	0	0	0	0	0	0	0	0	0	0	0	0	0	0.263456091	0.203007519	0	0	0	0	0.251552795	0	0	0	0.090909091	0	0	0	0	0	0	0
ACH	0	0	0	0	0	0	0	0	0	0	0	0	0	0	0	0	0	0	0	0.049853372	0	0	0	0	0.081339713	0	0	0	0.287356322	0	0	0	0	0	0	0	0	0.066666667	0	0	0	0	0	0
ATA	0.024734982	0	0	0	0	0	0	0	0	0	0	0	0	0	0	0	0	0	0	0	0.22972973	0	0	0	0	0	0	0	0	0	0	0	0	0	0	0	0	0	0	0	0	0	0	0
ATH	0	0	0	0	0	0.019444444	0	0	0	0	0	0	0	0	0	0	0	0	0	0.028225806	0	0.402173913	0	0	0	0	0	0	0	0	0	0	0	0	0	0	0	0	0	0.061594203	0	0	0	0.039548023
BAL	0	0	0.053571429	0	0	0	0	0	0	0.111872146	0.24691358	0	0.006789525	0	0	0.090733591	0	0.016470588	0	0	0.058823529	0	0	0	0.015801354	0	0	0.017073171	0	0	0	0	0	0	0	0	0.112866817	0	0	0.072056239	0	0	0.013133208	0
BAX	0	0	0.106796117	0	0.026033691	0	0	0	0	0	0	0.098876404	0	0	0	0	0	0	0	0.014736842	0.195906433	0	0.234042553	0	0	0	0.01971831	0	0	0	0	0	0	0	0	0	0	0	0	0	0	0	0	0
CAL	0	0	0	0	0	0	0	0	0	0	0	0	0	0	0	0	0	0	0	0.186131387	0	0	0	0	0	0	0	0	0	0	0	0	0	0	0	0	0	0	0.462962963	0	0	0	0	0
CER	0	0	0	0	0.051546392	0	0	0	0	0	0	0	0	0	0	0	0	0	0	0	0	0	0	0	0	0	0	0	0	0	0	0	0	0	0	0	0	0	0	0	0	0	0	0
CHR	0	0	0	0	0	0	0	0	0	0	0	0	0.058651026	0	0	0	0	0	0	0	0	0	0	0	0	0	0	0	0	0	0	0	0	0	0	0	0	0	0	0	0	0	0	0
CLA	0	0	0	0	0.041871921	0	0	0	0.25984252	0	0	0	0	0	0	0.084388186	0	0	0	0	0	0	0	0	0	0	0	0	0.058419244	0	0	0	0	0	0	0	0	0	0	0	0	0	0	0
CLI	0	0	0	0	0	0	0	0	0	0	0	0	0.065602837	0	0	0	0	0	0	0	0	0	0	0	0	0	0	0	0	0	0	0	0	0	0	0	0	0	0	0	0	0	0	0
ECH	0	0.097701149	0	0	0	0.084474886	0	0	0	0	0	0	0	0	0	0	0	0	0	0	0	0	0	0	0	0	0	0	0	0	0	0	0	0	0.439516129	0	0	0	0	0	0	0.060714286	0	0
ERI	0	0.017199017	0	0	0	0	0	0	0.031674208	0	0.205128205	0	0	0	0.018741633	0	0	0.045123726	0	0	0	0.010294118	0	0.134311512	0	0	0.068493151	0.046808511	0.121107266	0	0	0	0	0	0	0	0	0	0	0	0.12345679	0	0	0
HEL	0	0	0	0	0	0	0	0	0	0	0	0	0	0	0	0	0	0	0	0	0	0	0.076233184	0	0	0	0	0	0	0	0	0	0	0.075555556	0.044025157	0	0	0	0	0	0.362318841	0	0	0
HER	0	0	0	0	0	0	0	0	0	0	0	0	0	0.097142857	0	0	0	0	0	0	0	0	0	0	0	0	0	0	0	0	0	0	0	0	0	0	0	0	0	0.235087719	0	0	0	0
HES	0	0	0	0	0	0	0	0	0	0	0	0	0	0	0	0	0	0	0	0	0.241545894	0	0	0	0	0	0	0	0	0	0	0	0	0	0	0	0	0	0	0.190883191	0	0	0.113402062	0
ICA	0	0	0	0	0	0	0.234146341	0	0.048611111	0	0	0	0	0	0	0	0	0	0	0	0.086956522	0	0	0	0	0	0	0	0.068181818	0.016241299	0	0.039325843	0	0	0	0	0	0	0	0	0	0	0	0
IRI	0	0	0	0	0	0	0	0	0	0	0	0	0.047895501	0	0	0	0	0	0	0	0	0	0	0	0	0	0	0	0	0	0	0	0	0	0	0	0	0	0	0	0	0	0	0.136363636
IXI	0	0	0	0	0	0	0	0	0	0	0	0	0	0	0	0	0	0	0	0	0	0	0	0	0	0	0	0	0	0	0	0	0.079545455	0	0	0	0	0	0	0.107296137	0	0	0	0
KID	0	0	0.079439252	0.065891473	0	0	0.070833333	0	0	0.151624549	0	0	0	0	0	0	0	0	0	0	0	0	0	0	0	0	0	0	0	0	0.144859813	0	0	0	0	0	0	0	0	0	0	0	0.189655172	0
KOV	0	0	0.109375	0	0	0	0	0	0	0	0	0	0	0	0	0	0	0	0	0	0	0	0	0	0	0	0	0	0	0	0.78125	0	0	0	0	0	0	0	0	0	0	0	0	0
LIM	0	0	0	0	0	0	0	0	0	0	0	0	0	0	0	0	0	0	0	0.082125604	0	0	0	0	0	0	0	0	0	0	0	0	0	0	0	0	0	0	0	0	0	0	0	0
LOK	0	0	0	0	0	0.019073569	0	0	0	0	0	0.146529563	0	0.22556391	0	0.061403509	0	0	0	0	0	0	0	0	0	0	0	0	0	0	0	0	0	0	0.158102767	0	0	0	0	0.017811705	0	0	0	0
LUN	0	0	0	0	0	0	0	0	0	0	0	0	0.042446941	0	0	0.041769042	0	0	0	0	0.063694268	0	0	0	0	0	0	0	0	0	0	0	0	0	0	0	0	0	0	0.406113537	0	0	0	0
MAK	0	0.081339713	0	0	0	0	0	0	0	0	0	0	0	0	0	0.062222222	0	0	0.065420561	0	0	0	0.063670412	0	0	0	0	0	0	0	0.217391304	0	0	0	0	0	0	0	0	0	0	0	0	0
MAR	0	0	0	0	0	0	0	0	0	0	0	0	0	0	0	0	0	0	0	0	0	0	0	0	0	0	0	0	0.077981651	0	0	0	0	0.112582781	0	0	0	0	0	0	0	0	0	0
MET	0	0	0	0	0	0.046575342	0	0	0	0	0	0	0.028571429	0	0	0	0	0	0	0.061371841	0	0	0	0	0	0	0	0	0	0	0	0	0	0	0	0	0	0	0	0.114583333	0	0	0	0
MON	0.165354331	0	0	0	0	0	0	0	0	0	0	0	0	0	0	0	0	0	0	0	0	0	0	0	0	0	0	0	0	0	0	0	0	0	0	0	0	0	0	0	0	0	0	0
MOY	0	0.02745098	0	0	0	0	0	0	0	0	0	0	0	0	0	0	0	0	0	0	0.095785441	0	0	0.21691974	0	0.090497738	0	0	0	0	0	0	0.171568627	0	0	0	0	0	0	0	0	0.059233449	0	0
NAS	0	0	0	0	0	0	0	0	0	0	0	0	0	0	0	0	0.107066381	0	0	0	0	0	0	0	0.015730337	0.042079208	0	0	0	0	0	0.015184382	0	0.636563877	0	0	0	0	0	0	0	0	0	0
NEI	0	0	0	0	0	0	0	0	0	0	0	0	0	0	0	0	0	0	0	0	0.548387097	0	0	0	0.088607595	0	0	0	0	0	0	0	0	0	0	0	0	0	0	0	0	0	0	0
NER	0	0	0	0	0.015250545	0	0	0	0	0	0	0	0	0	0	0	0.090425532	0	0	0	0	0	0	0	0	0	0	0	0	0	0	0	0	0.297777778	0	0	0	0	0	0	0	0	0	0
NYM	0	0	0	0	0	0	0	0	0	0	0	0	0	0	0	0	0	0	0	0	0	0	0	0	0	0	0	0	0.248888889	0	0	0	0	0	0	0	0	0	0	0	0	0	0	0
NYX	0	0	0	0	0	0	0	0	0	0	0	0	0	0	0	0	0	0	0	0	0	0	0	0	0	0.112582781	0	0	0	0.23255814	0	0	0	0	0	0	0.081339713	0	0	0	0.177935943	0	0	0
NZU	0	0	0	0	0	0	0	0	0	0	0	0.108974359	0	0	0	0	0	0	0.2	0	0.136	0	0.031818182	0	0	0	0	0	0	0	0	0	0	0	0	0	0	0	0	0	0.03255814	0	0	0
ORL	0	0	0	0	0	0	0	0	0	0	0	0	0	0	0	0	0	0	0	0	0	0	0	0	0	0	0	0	0	0	0.368421053	0	0	0	0	0	0	0	0	0	0	0	0	0
PAN	0	0	0.252525253	0	0	0	0	0	0	0	0	0	0	0	0	0	0	0	0	0	0	0	0	0	0	0	0	0	0	0	0	0	0	0	0	0	0	0	0	0	0	0	0	0.384615385
POP	0	0.066666667	0	0	0	0	0.031531532	0	0	0	0	0	0	0	0.034146341	0	0	0	0	0	0	0	0	0	0	0	0	0	0.021538462	0	0	0	0.186440678	0	0	0	0	0	0	0	0.186567164	0	0	0
SEL	0	0	0	0	0	0	0	0	0	0	0	0	0	0	0	0	0	0	0	0	0	0	0	0	0	0	0	0	0	0	0.225806452	0	0	0	0	0	0	0	0	0	0	0	0	0
THO	0	0	0	0	0	0	0	0	0	0	0.084033613	0	0	0	0	0	0	0	0	0	0.065891473	0	0	0	0	0	0	0	0	0	0.222222222	0	0	0	0	0	0	0	0.158653846	0	0.179245283	0.084507042	0	0
THR	0	0	0	0	0	0.039351852	0	0	0	0	0	0	0	0.531914894	0	0	0	0	0	0	0	0	0	0	0	0	0	0	0	0	0	0	0	0	0	0	0	0	0	0.103092784	0	0	0	0
YEM	0	0	0	0	0	0	0	0	0	0	0	0	0	0	0	0	0	0	0	0	0	0.83	0	0	0	0	0	0	0	0	0	0	0	0	0	0	0	0	0	0	0	0	0	0
YME	0	0	0	0	0	0	0	0	0	0.067460317	0.034653465	0	0	0.06640625	0	0	0	0	0	0.024221453	0.031531532	0	0	0	0	0	0	0	0	0	0.216931217	0	0.126696833	0	0	0	0	0	0	0	0.054487179	0	0	0
YOR	0	0	0	0.090909091	0	0	0	0	0	0	0	0	0	0	0	0	0	0	0	0	0	0	0	0	0	0	0	0	0	0	0.167832168	0	0	0	0	0	0.444444444	0	0	0	0	0.069306931	0	0
