# Supplementary material for: Social Experience of Captive Livingstone’s Fruit Bats (Pteropus livingstonii)
Source: Animals (Basel). 2020 Jul 30;10(8):1321. doi: 10.3390/ani10081321 (PMC7460041; doi:10.3390/ani10081321)
Supplement: Supplementary file 1 [file animals-10-01321-s001.zip › Supplementary Materials/Summer 2019 Data/Association Matrix 2019.csv]

	APO	ACH	ATA	ATH	BAL	BAX	CAL	CER	CHR	CLA	CLI	ECH	ERI	HEL	HER	HES	ICA	IRI	IXI	KID	KOV	LIM	LOK	LUN	MAK	MAR	MET	MON	MOY	NAS	NEI	NER	NYM	NYX	NZU	ORL	PAN	POP	SEL	THO	THR	YEM	YME	YOR
APO	0	0	0	0	0	0	0	0	0	0	0	0	0	0	0	0.009146341	0	0	0.025	0	0	0	0	0	0	0.055921053	0.021341463	0.225108225	0	0	0.003095975	0	0.188679245	0	0	0.070121951	0	0	0.003597122	0.006329114	0	0	0	0
ACH	0	0	0	0	0	0.006079027	0	0	0	0	0	0.003546099	0	0	0	0	0	0	0	0	0	0	0	0	0	0.003521127	0	0	0.283950617	0	0	0	0.006779661	0	0	0	0	0.247706422	0.004098361	0	0	0	0	0
ATA	0.01510574	0	0	0.003012048	0.011976048	0	0.02173913	0.003039514	0	0.037151703	0.03630363	0.012084592	0	0.00625	0.047318612	0.035483871	0	0	0.009036145	0.006060606	0.006042296	0	0.003058104	0.005813953	0.027692308	0	0.006042296	0.067092652	0.015197568	0	0.034700315	0.003021148	0.03313253	0	0.027777778	0	0	0	0	0	0.047923323	0.002923977	0.003144654	0
ATH	0	0	0	0	0.00310559	0	0	0.022012579	0	0	0.008849558	0	0	0	0	0.006644518	0	0	0	0.059027778	0.03343465	0.063758389	0.067484663	0	0.062305296	0	0	0	0	0	0.034161491	0.003039514	0	0	0	0.072555205	0.033333333	0	0	0.015974441	0	0.039473684	0	0
BAL	0	0	0	0.024316109	0	0.008264463	0.006060606	0.137323944	0.003144654	0.163822526	0.009090909	0	0	0	0	0	0	0.162878788	0	0	0.033536585	0	0	0	0	0	0	0	0	0	0.00308642	0	0	0	0	0	0	0	0.003597122	0.006309148	0	0.008823529	0	0
BAX	0	0	0.00273224	0.013736264	0	0	0.021978022	0.087818697	0.142045455	0.008450704	0	0.013850416	0.055401662	0.011428571	0	0	0	0.030136986	0	0	0.002770083	0.040816327	0.022727273	0.02972973	0.002724796	0	0	0	0.005555556	0	0.005617978	0.013774105	0	0	0	0	0	0.002724796	0.003205128	0.002890173	0.005602241	0.018716578	0.011428571	0
CAL	0	0	0.030769231	0	0	0	0	0.006116208	0	0	0.002967359	0.063636364	0	0	0.003039514	0	0	0.003021148	0	0.120879121	0.006079027	0.035598706	0	0.032258065	0.018292683	0	0	0	0	0	0.094155844	0	0	0	0.00310559	0.009118541	0	0	0.007194245	0.034700315	0	0.01497006	0.04950495	0
CER	0	0	0	0.028125	0.149305556	0.024242424	0	0	0	0.04620462	0	0	0	0	0	0.040123457	0	0.032258065	0.003058104	0.033846154	0.024615385	0.069343066	0	0	0.024242424	0	0	0	0	0	0.00625	0	0	0	0	0.021472393	0	0	0	0	0	0.023738872	0.003194888	0
CHR	0	0	0	0	0	0	0	0	0	0.003225806	0	0	0.287822878	0.03514377	0.003144654	0	0.035031847	0.034700315	0	0	0	0	0	0.037267081	0	0.055749129	0	0	0	0	0	0	0	0	0	0	0.003174603	0	0	0	0.003246753	0	0	0.033950617
CLA	0	0	0.003205128	0	0.105839416	0.002832861	0.02173913	0.052459016	0	0	0	0	0.00621118	0.00625	0	0.003194888	0	0.029411765	0	0.003125	0	0	0	0	0	0.028938907	0	0	0	0.216606498	0.00952381	0.043636364	0	0	0	0	0	0	0	0.003236246	0.003174603	0.006024096	0	0
CLI	0	0.003278689	0.117824773	0.002967359	0.029673591	0	0.008849558	0.03264095	0.00304878	0	0	0.005882353	0.002985075	0.009230769	0.039393939	0.00295858	0	0.005882353	0.021276596	0	0	0.012539185	0	0.041666667	0	0.018237082	0.009063444	0.006006006	0.020771513	0	0.012084592	0	0	0	0	0.002949853	0	0.002915452	0.01384083	0.053797468	0.045180723	0.002857143	0.003076923	0
ECH	0	0.044217687	0.00304878	0	0.003030303	0.008356546	0	0	0	0	0	0	0	0	0	0.003039514	0	0	0	0	0.003039514	0	0.214559387	0.049382716	0.03313253	0.003134796	0.00304878	0.00310559	0.143812709	0	0	0	0	0	0.029126214	0	0	0	0.003584229	0	0.00621118	0.011764706	0	0
ERI	0	0	0.003012048	0.003030303	0.006060606	0.00872093	0	0	0.195833333	0	0.014749263	0	0	0.00304878	0	0	0	0.018181818	0	0	0.00304878	0.003236246	0.003076923	0.039039039	0	0.209386282	0.009118541	0.044303797	0.006329114	0	0.00308642	0	0	0	0	0	0.006079027	0	0	0	0.009404389	0	0	0
HEL	0	0	0.030487805	0	0.024390244	0.033519553	0	0.003076923	0.009836066	0	0.03880597	0.018292683	0	0	0.034161491	0.003058104	0.00304878	0.009118541	0.012618297	0	0.012658228	0.003267974	0.003225806	0.032448378	0	0	0.009493671	0	0	0	0.003115265	0	0.006097561	0.003076923	0.061093248	0.012232416	0	0	0.007220217	0.025641026	0.092063492	0.00295858	0.00952381	0
HER	0	0	0.047318612	0	0	0	0.003039514	0	0	0	0.03058104	0.003030303	0.003030303	0.018927445	0	0	0	0.015625	0.071197411	0	0.006134969	0	0	0.09202454	0.059748428	0	0.037735849	0	0.00623053	0	0.00625	0	0	0	0.021943574	0	0.027272727	0.009009009	0.007194245	0.003236246	0.044982699	0	0.006309148	0
HES	0	0	0.065625	0.085626911	0	0	0	0.006389776	0	0.025	0.00295858	0	0	0	0	0	0	0	0.03343465	0	0.015772871	0	0.064814815	0.00591716	0	0	0.042813456	0	0	0	0	0	0	0	0	0.112211221	0	0	0.007194245	0.05	0	0	0	0
ICA	0	0	0	0.003030303	0	0	0	0	0.013029316	0.00931677	0.002941176	0	0	0	0.003030303	0	0	0	0.006060606	0	0	0	0	0	0	0.006269592	0	0	0.046439628	0.055384615	0	0.355481728	0	0.01863354	0	0	0.003030303	0	0.003584229	0	0.003095975	0.005882353	0	0
IRI	0	0.027027027	0	0.003021148	0.232638889	0	0	0.056603774	0.006493506	0.054140127	0.002949853	0.003021148	0.003076923	0	0.033742331	0	0	0	0	0	0	0	0	0	0	0	0.003039514	0	0.00304878	0	0	0.006079027	0	0.00304878	0	0.028213166	0.006042296	0.005988024	0	0	0	0	0	0.064417178
IXI	0.028037383	0	0	0.024242424	0	0	0	0	0	0	0.033033033	0.006060606	0	0.033950617	0.068181818	0	0	0	0	0	0.0625	0	0	0.011976048	0.015673981	0	0.058641975	0	0.006153846	0	0.034591195	0	0.006060606	0	0	0.012195122	0	0	0.085185185	0.003164557	0.04	0	0	0
KID	0	0	0	0.128617363	0	0	0.186440678	0	0	0	0	0	0	0	0	0	0	0	0	0	0	0.068027211	0	0	0	0	0	0	0	0	0.06984127	0.003067485	0.00304878	0	0	0	0	0	0	0	0	0.028481013	0.055350554	0
KOV	0	0	0	0	0.003144654	0.005524862	0	0.003144654	0.015772871	0.018691589	0	0	0.00304878	0.034055728	0.009174312	0.034055728	0.027355623	0	0.029126214	0	0	0.037162162	0.003076923	0.020648968	0.052147239	0.003144654	0	0	0	0	0.061488673	0	0.00304878	0	0.006079027	0.019736842	0	0	0.003636364	0.046979866	0.021806854	0.00887574	0.049342105	0
LIM	0	0	0	0.037931034	0	0	0	0.111498258	0	0	0	0	0	0.003267974	0	0	0	0	0	0.045296167	0.04040404	0	0	0	0.003205128	0	0	0	0	0	0.10701107	0	0	0	0.003236246	0	0	0	0	0	0	0.170542636	0	0
LOK	0	0	0.006097561	0.003278689	0	0.025495751	0	0	0	0	0.002967359	0.243542435	0.006134969	0.046296296	0	0.006557377	0	0.030487805	0	0	0.003076923	0	0	0.114379085	0.012345679	0	0	0	0.009259259	0	0	0	0	0	0.021472393	0.003067485	0	0	0.007352941	0	0.003134796	0	0	0
LUN	0	0	0	0	0	0.016438356	0.002881844	0	0.025157233	0	0.047337278	0.055214724	0.027355623	0.003039514	0.051282051	0.008849558	0	0	0.023668639	0	0.005988024	0	0.108552632	0	0.005988024	0	0.034700315	0	0.006097561	0	0	0	0	0.002949853	0.038575668	0	0.002923977	0	0.045138889	0	0.030395137	0.002840909	0.003039514	0
MAK	0	0	0.030674847	0.038338658	0.006006006	0	0.01529052	0	0	0	0.005830904	0.00310559	0	0	0.047770701	0.003012048	0	0	0.042682927	0.033232628	0.019047619	0	0.018404908	0.032069971	0	0	0	0.003067485	0	0	0.027950311	0.036144578	0	0	0.049019608	0.009230769	0	0	0.04029304	0.003236246	0.041269841	0.020467836	0	0
MAR	0.046511628	0	0	0	0	0	0	0	0.068728522	0	0	0	0.16091954	0	0.034482759	0	0	0	0.031347962	0	0	0	0	0	0	0	0	0.045751634	0	0.045307443	0	0.039215686	0	0.059649123	0	0	0	0	0	0	0	0	0	0
MET	0	0	0	0.003039514	0	0.03030303	0.009118541	0	0	0	0.023809524	0.00304878	0	0.033950617	0.034700315	0.003184713	0	0.003030303	0.016129032	0.018348624	0	0	0.006134969	0.072727273	0.030120482	0	0	0	0.00310559	0	0.052795031	0	0	0	0.006269592	0.03236246	0	0	0.069387755	0.003205128	0.054313099	0.01179941	0	0
MON	0.337037037	0.006944444	0.039473684	0.00619195	0	0	0	0	0.009646302	0.006349206	0.003021148	0.00310559	0.022653722	0	0	0	0.003095975	0.00308642	0	0	0.00310559	0	0	0.002985075	0	0.020134228	0.00310559	0	0.00625	0	0.006309148	0	0.061488673	0	0	0	0.00619195	0	0	0	0.003164557	0	0	0
MOY	0	0.219730942	0	0.003058104	0	0.002785515	0.009174312	0	0.038095238	0	0	0.098591549	0.033846154	0.003076923	0.018461538	0	0.012820513	0	0.006153846	0	0.003067485	0.013071895	0	0.03264095	0.012121212	0.003164557	0.012307692	0	0	0	0	0	0.02484472	0	0.006116208	0	0.009174312	0	0.010869565	0	0.003194888	0	0	0.006079027
NAS	0	0	0	0	0	0	0	0	0	0.19330855	0	0	0	0	0	0	0.037617555	0	0	0	0	0	0	0	0	0.054487179	0	0	0	0	0	0.163763066	0	0.168582375	0	0	0	0	0	0	0	0	0	0
NEI	0	0	0.028571429	0.006389776	0	0.005617978	0.054237288	0.003134796	0	0.003194888	0.009090909	0	0	0.003115265	0.01242236	0	0	0	0.019169329	0.023333333	0.046052632	0.116788321	0	0	0.01572327	0.012779553	0.003267974	0	0.003115265	0	0	0.003095975	0	0	0	0.01910828	0	0	0.022813688	0	0.006309148	0.118466899	0.003367003	0
NER	0	0	0	0	0.015197568	0	0.003039514	0.003067485	0	0.148867314	0.002949853	0	0	0.006116208	0	0	0.126126126	0.00304878	0	0.003067485	0	0.025974026	0	0	0	0.039215686	0	0	0	0.169550173	0	0	0	0.016611296	0	0	0	0	0	0	0	0.005899705	0.006493506	0
NYM	0.229390681	0	0	0	0	0	0	0	0	0	0	0	0	0	0	0	0	0	0	0	0.00304878	0	0	0	0	0.021943574	0.003039514	0.046052632	0.015673981	0	0	0	0	0	0	0.003039514	0	0.209677419	0	0	0	0	0.064308682	0
NYX	0.006134969	0	0	0	0	0	0	0	0	0.056426332	0	0	0	0	0	0	0.015576324	0	0.003058104	0.003076923	0	0.003267974	0.00617284	0	0	0.10367893	0	0.00625	0	0.251724138	0	0.07788162	0	0	0	0	0	0	0	0	0	0.002967359	0	0
NZU	0	0	0.024767802	0	0	0	0.024316109	0	0	0	0	0.065420561	0	0.055016181	0.034055728	0	0	0	0.009090909	0	0	0	0.003125	0.015197568	0.08490566	0.034482759	0.03058104	0	0	0	0.033950617	0	0	0.033639144	0	0	0	0	0.007168459	0.019230769	0.041269841	0	0	0
ORL	0	0	0	0.039215686	0	0.016528926	0	0	0	0	0	0.012158055	0	0	0	0.085034014	0	0.034267913	0.003076923	0	0.074534161	0	0	0.002932551	0.021276596	0	0.059748428	0	0	0	0.028391167	0	0	0	0	0	0	0	0.067164179	0.06360424	0.02173913	0	0.006329114	0
PAN	0.030395137	0	0.003012048	0	0	0	0	0	0.009463722	0	0	0	0.00304878	0	0	0	0	0	0	0	0	0	0.003058104	0	0	0	0	0	0	0	0	0	0	0	0	0.006079027	0	0.006006006	0	0	0	0.032352941	0.003164557	0.624413146
POP	0	0.327868852	0.005970149	0	0	0	0	0	0	0	0	0	0	0	0	0	0	0	0	0	0	0	0	0	0	0	0	0	0.003030303	0	0	0	0.302491103	0	0	0	0	0	0	0	0	0	0	0
SEL	0	0	0	0.010752688	0.003597122	0.003205128	0.003610108	0	0	0	0	0	0	0	0.003610108	0	0	0.003571429	0.03515625	0	0.010830325	0.003875969	0.01459854	0.010791367	0.033210332	0.007462687	0.126436782	0	0	0	0.037453184	0	0	0	0	0.038461538	0	0	0	0.04296875	0.041825095	0	0	0
THO	0	0	0.003076923	0.012618297	0	0.014285714	0	0	0	0	0.035483871	0	0	0.009771987	0.025316456	0.053156146	0	0.003144654	0.003164557	0.003174603	0.059602649	0	0.006369427	0.006079027	0.034482759	0	0.012698413	0.038709677	0	0	0.003215434	0	0	0	0.01607717	0.110738255	0	0	0.039215686	0	0.006622517	0	0.00330033	0
THR	0	0	0.038709677	0.009287926	0	0	0	0	0.009677419	0	0.003144654	0.003115265	0.0125	0.020547945	0.109677419	0.00931677	0	0	0.073954984	0	0.003174603	0.003311258	0.003134796	0.018461538	0.03514377	0	0.029508197	0	0.021943574	0	0	0	0	0.00625	0.025806452	0	0.003095975	0	0.034482759	0.025974026	0	0.003003003	0	0.009118541
YEM	0	0	0	0.109756098	0	0	0.017910448	0	0	0	0	0	0	0	0	0.002949853	0	0	0	0.066869301	0.00297619	0.221818182	0	0	0.00297619	0	0	0	0	0	0.156666667	0	0	0	0	0	0	0	0	0	0	0	0	0
YME	0	0.003546099	0.003144654	0.031545741	0	0.002881844	0.046357616	0.003194888	0	0.042071197	0.006134969	0	0	0	0	0.012658228	0	0.031446541	0	0.146666667	0.03986711	0	0	0	0.021875	0	0.003164557	0.003225806	0	0	0.04516129	0.025477707	0.02020202	0	0	0	0.003164557	0	0	0.00330033	0	0	0	0
YOR	0	0.016611296	0	0.011904762	0.005952381	0	0	0	0	0	0.002890173	0.00297619	0	0	0	0.002985075	0	0.034810127	0	0	0	0.00952381	0	0	0	0	0	0	0.012084592	0	0	0	0	0	0	0	0.60591133	0.04719764	0	0	0	0	0	0
