# Supplementary material for: Social Experience of Captive Livingstone’s Fruit Bats (Pteropus livingstonii)
Source: Animals (Basel). 2020 Jul 30;10(8):1321. doi: 10.3390/ani10081321 (PMC7460041; doi:10.3390/ani10081321)
Supplement: Supplementary file 1 [file animals-10-01321-s001.zip › Supplementary Materials/Summer 2019 Data/Attributes 2019.csv]

ID	Sex_class	Age_class	Age_bin	Age2019	N.OBS
APO	2	1	1	3	1500
ACH	2	3	2	10	1600
ATA	1	1	1	2	1600
ATH	1	1	1	3	1600
BAL	2	4	2	18	1500
BAX	2	3	2	14	1500
CAL	1	1	1	3	1500
CER	1	1	2	4	1500
CHR	1	3	2	12	1400
CLA	1	3	2	12	1500
CLI	1	1	1	1	1500
ECH	1	2	2	9	1500
ERI	2	2	2	5	1500
HEL	2	1	1	1	1500
HER	2	1	1	1	1600
HES	2	1	1	2	1500
ICA	2	2	2	9	1500
IRI	1	2	2	9	1600
IXI	2	1	1	1	1500
KID	2	4	2	15	1500
KOV	2	1	1	2	1500
LIM	1	1	1	3	1400
LOK	2	2	2	7	1500
LUN	1	2	2	5	1600
MAK	1	1	1	2	1500
MAR	1	4	2	20	1500
MET	1	1	1	1	1500
MON	1	3	2	12	1600
MOY	1	3	2	11	1500
NAS	2	2	2	9	1500
NEI	1	1	1	2	1500
NER	1	2	2	5	1500
NYM	1	2	2	5	1500
NYX	1	2	2	6	1600
NZU	1	1	1	1	1500
ORL	2	4	2	18	1600
PAN	1	2	2	6	1700
POP	2	1	2	4	1500
SEL	1	1	1	1	1100
THO	2	1	1	2	1600
THR	2	1	1	1	1500
YEM	1	1	1	2	1600
YME	2	2	2	8	1400
YOR	2	2	2	6	1700
